# Supplementary material for: Forensic mental health in Europe: some key figures
Source: Soc Psychiatry Psychiatr Epidemiol. 2020 Jul 10;56(1):109–17. doi: 10.1007/s00127-020-01909-6 (PMC7847441; doi:10.1007/s00127-020-01909-6)
Supplement: Supplementary file 1 — Supplementary file1 (XLSX 20 kb) [file 127_2020_1909_MOESM1_ESM.xlsx]

## Sheet: Foglio1
Country	Submission date	Data quality_self evaluation	Number of forensic psychiatric in_patients	Male forensic in_patients	Female forensic in_patients	F %	Notes to M/F ratio	Schizophrenia and other psychotic disordes_tot	Schizophrenia tot	Schizophrenia M	Schizophrenia F	Other psychosis tot	Other psychosis M	Other psychosis F	Personality dis tot	Personality dis M	Personality dis F	Addiction tot	Addiction M	Addiction F	Affective_anxiety dis tot	Affective_ anxiety dis M	Affective_ anxiety dis F	Other diagnosis tot	Other diagnosis M	Other diagnosis F	Mean lenght of stay forensic inpatients years	Lenght of stay median	Population _2013	Prevalence rate per 100.000	Data Source inhabitants	GDP per capita 2013 (constant 2010 US$)	Bed prevalence per 100.000	LoS in years	Democracy index 2013	Prison population per 100.000 2013	Gen psych beds per 100,000	Total healthcare spending as % of GDP
Belgium	2015-08-23	3	1939	not av	not av	not av	not av	322	not av	not av	not av	not av	not av	not av	254	not av	not av	318	not av	not av	not av	not av	not av	not av	not av	not av		not av	11099554	17.4692	institut national de statistiques	44302.5	17.5	not av	8.05	105.88	173.97	10.4
Germany	2015-07-17	2	5752	not av	not av	not av	not av	not av	2624	not av		0	not av	not av	710	not av	not av	524	not av	not av	not av	not av	not av	1894	not av	not av	7.95	not av	57531941	9.99792	www.destatista.com	44354.7	10	7.95	8.31	82.24	126.29	10.9
Latvia	2015-07-10	2	83	72	11	0.13253	Ok	not av	69	59	10	0	not av	not av	0	not av	not av	0	not av	not av	0	not av	not av	14	13	1	1.65	1.16	643615	12.8959	central statistic bureau of latvia	13381.3	12.9	1.65	7.05	253.78	125.41	5.4
Italy	2015-07-15	2	1015	935	80	0.0788177	Ok	not av	187	not av	not av	109	not av	not av	94	not av	not av	33	not av	not av	40	not av	not av	7	not av	not av	2.9	not av	60782668	1.66988		33887.3	1.7	2.9	7.85	106.97	9.52	9
Ireland	2015-05-12	1	91	81	10	0.10989	Ok	not av	70	66	4	12	9	3	1	1	0	0	0	0	7	4	3	1	1	0	7.06	4.98	4593100	1.98123	central statistic office	50587.3	2	7.06	8.68	89.04	35.05	10.3
Poland	2015-07-01	2	2200	2057	143	0.065	Ok	not av	1047	974	73	247	230	17	40	38	2	237	224	13	73	65	8	556	526	30	2.04	1.12	38495000	5.71503		13632.5	5.7	2.04	7.12	210.61	64.03	6.4
Portugal	00/05/2015	4	251	not av	not av	not av	not av	not av	not av	not av	not av	not av	not av	not av	not av	not av	not av	not av	not av	not av	not av	not av	not av	not av	not av	not av	not av	not av	10427301	2.40714	www.pordata.pt	21228.1	2.4	not av	7.65	138.6	64.71	9.1
Netherlands	00/08/2015	1	4016	3750	266	0.0662351	Ok	not av	not av	not av	not av	not av	not av	not av	not av	not av	not av	not av	not av	not av	not av	not av	not av	not av	not av	not av	10	not av	16779575	23.9339		50565.3	23.9	10	8.84	75.81	130.00*	10.6
England & Wales	2015-09-28	1	6680	5492	1177	0.176198	not highly reliable, included	not av	1231	1113	68	113	96	15	302	214	71	17	13	3	82	72	9	446	361	71	7.4	6	56948229	11.73		40,248.7$	11.7	7.4	8.31$	144.27	47.85$	9.8$
Scotland	2015-06-28	1	522	474	48	0.091954	Ok	not av	0.58	not av	not av	0.08	not av	not av	0.06			0.02			0.07	not av	not av	0.17	not av	not av	8	not av	5327700	9.79785		40,248.7$	9.8	8	8.31$	148.38	47.85$	9.8$
Slovenia	2015-07-07	1	42	40	2	0.047619	Ok	not av	not av	not av	not av	not av	not av	not av	not av	not av	not av	not av	not av	not av	not av	not av	not av	not av	not av	not av	1.04	0.76	2060663	2.03818		22574.7	2	1.04	7.88	66.06	66.29	8.8
Spain	2015-07-27	1	665	609	56	0.0842105	Ok	not av	not av	not av	not av	not av	not av	not av	not av	not av	not av	not av	not av	not av	not av	not av	not av	not av	not av	not av	not av	not av	46727890	1.42313		29008	1.4	not av	8.02	142.88	36.33	9
Finland	2016-02-04	3	551	not av	not av	not av	not av for the whole sample (less than 10%), not included	not av	71	65	6	17	11	6	15	12	3	42	37	5	2	1	1	10	7	3	not av	not av	5451270	10.1077		not av	not av	not av	not av	not av	not av	not av
France	2015-12-24	not av	not av	not av	not av	not av	not av	not av	not av	not av	not av	not av	not av	not av	not av	not av	not av	not av	not av	not av	not av	not av	not av	not av	not av	not av	not av	not av	not av	not av		45715.6	10.1	not av	9.03	60.72	63.54	9.5
Croatia	2015-12-03	2	266	250	16	0.0601504	Ok	not av	157	148	9	64	60	4	20	18	2	10	10	0	1	0	1	14	14	0	3.49	not av	4279256	6.21603		13629.5	6.2	3.49	6.93	102.11	97.96	7.8
Macedonia	2015-03-30	1	163	149	14	0.0858896	Ok	not av	67	59	8	13	12	1	2	2	0	56	54	2	6	5	1	19	17	2	2.6	not av	2065769	7.89052		4751.1	7.9	2.6	6.16	123.5	54.43	6.6
Lithuania	2015-11-16	3	104	92	12	0.115385	Ok	not av	68	60	8	13	11	2	0	0	0	1	1	0	3	3	0	19	7	12	2.87	not av	2971905	3.49944	http://www.stata.gov.lt/en/home	14301.7	3.5	2.87	7.54	311.62	109.82	6.1
not av = not available or not collected
	Jack Tomlin, Ilaria Lega, Peter Braun, Harry G Kennedy, Vicente Tort Herrando, Ricardo Barroso, Luca Castelletti, Fiorino Mirabella, Franco Scarpa, Birgit Völlm and the experts of COST Action IS1302* Forensic Mental Health in Europe: Some Key Figures
